# Supplementary material for: MYCN Amplification, along with Wild-Type RB1 Expression, Enhances CDK4/6 Inhibitors’ Efficacy in Neuroblastoma Cells
Source: Int J Mol Sci. 2023 Mar 12;24(6):5408. doi: 10.3390/ijms24065408 (PMC10049239; doi:10.3390/ijms24065408)
Supplement: Supplementary file 1 [file ijms-24-05408-s001.zip]

Archive with 1 entries (1 files):
- ijms-2146754-supplementary.pdf
